# Supplementary material for: Understanding Patient and Physician Perspectives on Exclusive Enteral Nutrition in Adults with Crohn’s Disease: Bridging the Gap in Nutritional Therapy
Source: Nutrients. 2025 Sep 12;17(18):2945. doi: 10.3390/nu17182945 (PMC12473139; doi:10.3390/nu17182945)
Supplement: Supplementary file 1 [file nutrients-17-02945-s001.zip]

Archive with 8 entries (8 files):
- File S1.pdf
- File S2.pdf
- Table S1.pdf
- Table S2.pdf
- Table S3.pdf
- Table S4.pdf
- Table S5.pdf
- Table S6.pdf
